# Supplementary material for: Structure and function of the Orc1 BAH-nucleosome complex
Source: Nat Commun. 2019 Jul 1;10:2894. doi: 10.1038/s41467-019-10609-y (PMC6602975; doi:10.1038/s41467-019-10609-y)
Supplement: Supplementary file 3 — Source Data [file 41467_2019_10609_MOESM3_ESM.xlsx]

## Sheet: Figure 3
	Fig. 3a														Fig. 3b										Fig. 3d										Fig. 3e
	Orc1 vs WT nuc								Orc1 vs WT nuc						Sir3 D205N vs WT nuc					Sir3 D205N vs WT nuc					Orc1 Lid Swap vs WT nuc					Orc1 Lid Swap vs WT nuc					Orc1 Lid Swap vs WT nuc						Orc1 Lid Swap vs WT nuc
				1-Fraction unbound						1-Fraction unbound							1-Fraction unbound				1-Fraction unbound						1-Fraction unbound				1-Fraction unbound						1-Fraction unbound					1-Fraction unbound
	BAH [nM]	EMSA 1	EMSA 2	EMSA 3	EMSA 4	EMSA 5	EMSA 6		BAH [nM]	mean	s.e.				BAH [nM]	EMSA 1	EMSA 2	EMSA 3		BAH [nM]	mean	s.e.			BAH [nM]	EMSA 1	EMSA 2	EMSA 3		BAH [nM]	mean	s.e.			BAH [nM]	EMSA 1	EMSA 2	EMSA 3	EMSA 4		BAH [nM]	mean	s.e.
	0	0	0	0	0	0	0		0	0	0				0	0	0	0		0	0	0			0	0				0	0	0			0	0	0	0	0		0	0	0
	312.5	0.165204	0.127067	0.0916901	0.220288	0.063919	0.0852767		312.5	0.125574	0.0585097				78.125	0.151349	0.0430741	0.0918951		78.125	0.0954394	0.0542243			156.25	-0.02299	0	0		156.25	-0.0076633	0.0132732			312.5	0.161471	0.165049	0.194072	0.203997		312.5	0.181147	0.0210986
	625	0.121938	0.182445	0.15629	0.226112	0.151743	0.0919434		625	0.155078	0.0466724				156.25	0.260633	0.252284	0.381936		156.25	0.298284	0.0725643			312.5	0.079778	0.188184	0.202589		312.5	0.15685	0.0671339			625	0.483504	0.574589	0.423523	0.445524		625	0.481785	0.0666455
	1250	0.415754	0.452892	0.472271	0.493221	0.41068	0.594895		1250	0.473286	0.0675762				312.5	0.61352	0.690593	0.723835		312.5	0.675983	0.0565899			625	0.3595	0.350273	0.481068		625	0.396947	0.0729969			1250	0.920684	0.911524	0.907132	0.885408		1250	0.906187	0.0149589
	2500	0.909001	0.902426	0.928598	0.906824	0.856678	0.859932		2500	0.89391	0.0290208				625	0.816873	0.902359	0.81575		625	0.844994	0.0496828			1250	0.833306	0.621287	0.7385		1250	0.731031	0.106207			2500	1.02996	1.05374	0.978234	0.976359		2500	1.00957	0.0385202
	5000	0.999097	0.986182	1.00263	0.991959	0.991563	0.94762		5000	0.986508	0.0199296				1250	0.927363	0.969011	0.891849		1250	0.929408	0.0386215			2500	0.962456	0.863748	0.924261		2500	0.916822	0.0497727			5000	1.03777	1.04738	1.01442	0.980641		5000	1.02005	0.029698
	10000	0.994382	0.995009	1.00045	0.995516	0.993122	0.989272		10000	0.994626	0.00363016				2500	0.99133	0.995989	0.916348		2500	0.967889	0.0446966			5000	1.02029	0.881351	0.958498		5000	0.953381	0.069613			10000	1.01872	1.0454	0.961372	0.982096		10000	1.0019	0.0374618
	Orc1 vs H4K16ac nuc								Orc1 vs H4K16ac nuc						Sir3 D205N vs H4K16ac nuc					Sir3 D205N vs H4K16ac nuc					Orc1 Lid Swap vs H4K16ac nuc					Orc1 Lid Swap vs H4K16ac nuc					Orc1 Lid Swap vs H4K16ac nuc						Orc1 Lid Swap vs H4K16ac nuc
				1-Fraction unbound						1-Fraction unbound							1-Fraction unbound				1-Fraction unbound						1-Fraction unbound				1-Fraction unbound						1-Fraction unbound					1-Fraction unbound
	BAH [nM]	EMSA 1	EMSA 2	EMSA 3	EMSA 4	EMSA 5	EMSA 6		BAH [nM]	mean	s.e.				BAH [nM]	EMSA 1	EMSA 2	EMSA 3		BAH [nM]	mean	s.e.			BAH [nM]	EMSA 1	EMSA 2	EMSA 3		BAH [nM]	mean	s.e.			BAH [nM]	EMSA 1	EMSA 2	EMSA 3	EMSA 4		BAH [nM]	mean	s.e.
	0	0	0	0	0	-0.320395	0		0	0	0				0	0	0	0		0	0	0			0	0	0	0		0	0	0			0	0	0	0	0		0	0	0
	312.5	0.0696284	0.107198	0.0316444	0.118781	0	-0.0648992		312.5	0.0437253	0.0695559				78.125	0.0260017	-0.0951898	-0.0763448		78.125	-0.048511	0.0652141			156.25	0.068893	-0.02578	0.00094		156.25	0.0143711	0.048945			312.5	0.0551036	0.133383	0.105512	0.147411		312.5	0.110352	0.0407415
	625	0.101505	0.153041	0.168293	0.135054	-0.0099156	-0.115376		625	0.0721004	0.111809				156.25	0.0459089	0.0872719	-0.0382687		156.25	0.0316374	0.0639755			312.5	0.08207	-0.063102	0.021374		312.5	0.0134474	0.0729097			625	0.174605	0.246173	0.163953	0.182228		625	0.19174	0.037055
	1250	0.382583	0.352302	0.356161	0.31484	0.31016	0.321447		1250	0.339582	0.0286095				312.5	0.150883	0.162961	0.0855725		312.5	0.133139	0.041634			625	0.109484	-0.15497	0.13047		625	0.0283281	0.159087			1250	0.230576	0.245812	0.27597	0.29899		1250	0.262837	0.0306057
	2500	0.884897	0.834317	0.835275	0.762298	0.820175	0.894529		2500	0.838582	0.0478796				625	0.399848	0.335931	0.332804		625	0.356194	0.0378376			1250	0.350253	0.213828	0.4		1250	0.404092	0.222131			2500	0.393613	0.413313	0.451759	0.54617		2500	0.451214	0.0677529
	5000	0.98017	0.970438	0.986641	0.975259	0.970427	1.0281		5000	0.985172	0.0219216				1250	0.643169	0.752359	0.660579		1250	0.685369	0.0586646			2500	0.741469	0.834745	0.896513		2500	0.824243	0.0780541			5000	0.634277	0.634308	0.681373	0.809479		5000	0.689859	0.0827774
	10000	0.992203	0.998332	1.00122	0.980168	0.993856	0.97752		10000	0.990549	0.00964936				2500	0.794534	0.950681	0.904749		2500	0.883321	0.0802487			5000	0.943074	0.985009	0.969137		5000	0.96574	0.0211726			10000	0.970661	0.906449	0.996004	0.936737		10000	0.952463	0.0391216

## Sheet: Figure 4
	Fig. 4b											Fig. 4d														Fig. 4e
	Orc1 vs WT nuc					Orc1 vs WT nuc						Sir3 D205Q vs WT nuc								Sir3 D205Q vs WT nuc						Sir3 Lid D205Q vs WT nuc								Sir3 Lid D205Q vs WT nuc
			1-Fraction unbound				1-Fraction unbound								1-Fraction unbound						1-Fraction unbound								1-Fraction unbound						1-Fraction unbound
	BAH [nM]	EMSA 1	EMSA 2	EMSA 3		BAH [nM]	mean	s.e.				BAH [nM]	EMSA 1	EMSA 2	EMSA 3	EMSA 4	EMSA 5	EMSA 6		BAH [nM]	mean	s.e.				BAH [nM]	EMSA 1	EMSA 2	EMSA 3	EMSA 4	EMSA 5	EMSA 6		BAH [nM]	mean	s.e.
	0	0	0	0		0	0	0				0	0	0	0	0	0	0		0	0	0				0	0	0	0	0	0	0		0	0	0
	156.25	0.001865	0.235293	-0.001568		156.25	0.0785301	0.135772				156.25				0.257001	0.469395	0.219831		156.25	0.315409	0.134645				156.25				0.06997	-0.0201867	0.0236628		156.25	0.0244821	0.0450839
	312.5	0.021788	0.129517	0.0217879		312.5	0.0576977	0.0621976				312.5	0.462271	0.376369	0.498635	0.601686	0.633463	0.730741		312.5	0.550527	0.128675				312.5	0.0350839	-0.0355594	-0.255594	0.042807	-0.0499291	0.0571648		312.5	-0.0343379	0.116912
	625	0.120152	0.192889	0.120152		625	0.144398	0.0419947				625	0.957987	0.68075	0.811605	0.84223	0.88385	0.947237		625	0.853943	0.102322				625	0.251776	0.132301	-0.0993309	0.155233	0.119005	0.260692		625	0.136613	0.130386
	1250	0.607866	0.719371	0.607866		1250	0.645034	0.0643774				1250	0.965921	0.704021	0.946903	0.823799	1.00974	1.06442		1250	0.919135	0.132394				1250	0.784889	0.623539	0.345689	0.704288	0.719595	0.873753		1250	0.675292	0.181944
	2500	0.975247	0.942209	0.975247		2500	0.964234	0.0190745				2500	1.04726	0.805791	0.884496	0.952612	1.03261	1.0568		2500	0.963261	0.101713				2500	0.92144	0.95844	0.731351	0.962953	0.946551	1.01622		2500	0.922826	0.0988224
	5000	1.0066	0.992207	1.0066		5000	1.0018	0.0083084				5000	0.999384	0.970991	0.873885	0.918502	1.03068	1.01099		5000	0.967406	0.0601275				5000	1.00719	1.00059	0.946611	1.00103		1.04315		5000	0.999714	0.0345162
	10000	1.01644	0.990895	1.01644		10000	1.00793	0.0147505				10000	1.04013	1	0.980374					10000	1.00683	0.0304592				10000	0.948775	0.916405	0.89489					10000	0.920023	0.0271245
	20000	1.00063	0.995841	1.00063		20000	0.999032	0.00276368
	Orc1 Q205D vs WT nuc					Orc1 Q205D vs WT nuc						Sir3 D205Q vs H4K16ac nuc								Sir3 D205Q vs H4K16ac nuc						Sir3 Lid D205Q vs H4K16ac nuc								Sir3 Lid D205Q vs H4K16ac nuc
			1-Fraction unbound				1-Fraction unbound								1-Fraction unbound						1-Fraction unbound								1-Fraction unbound						1-Fraction unbound
	BAH [nM]	EMSA 1	EMSA 2	EMSA 3		BAH [nM]	mean	s.e.				BAH [nM]	EMSA 1	EMSA 2	EMSA 3	EMSA 4	EMSA 5	EMSA 6		BAH [nM]	mean	s.e.				BAH [nM]	EMSA 1	EMSA 2	EMSA 3	EMSA 4	EMSA 5	EMSA 6		BAH [nM]	mean	s.e.
	0	0	0	0		0	0	0				0	0	0	0	0	0	0		0	0	NA				0	0	0	0	0	0	0		0	0	0
	156.25	0.0439589	0.00940979	-0.013434		156.25	0.0133116	0.0288947				156.25				-0.00135684	0.000384675	0.0133846		156.25	0.00413747	0.00805542				156.25				0.161407	-0.0617172	0.0522334		156.25	0.0506412	0.111571
	312.5	-0.11266	-0.001721	0.0164871		312.5	-0.0326314	0.0699025				312.5	-0.01353	0.00965	0.013259	-0.00537932	-0.0144513	0.0724298		312.5	0.0103297	0.0325442				312.5	0.00124384	0.00542762	-0.0141077	-0.0174034	0.187673	-0.104489		312.5	0.00972404	0.0960257
	625	-0.0942648	-0.0218581	-0.0592892		625	-0.0584707	0.0362103				625	0.0171019	0.0456433	-0.0403089	-0.0333846	0.147116			625	0.0272336	0.0759111				625	0.14562	0.0646338	-0.0342192	-0.000233695	0.111848	-0.0489115		625	0.0397895	0.0799459
	1250	-0.185116	-0.0892026	0.178248		1250	-0.0320233	0.18831				1250	0.448733	0.517558	0.206365	0.565012	0.756073	0.719643		1250	0.535564	0.199806				1250	0.257631	0.0471782	0.159427	0.146114	0.328476	0.205706		1250	0.190755	0.0972125
	2500	0.249266	0.0766775	0.20779		2500	0.177911	0.0900901				2500	0.988851	0.945726	0.77724	0.833115	0.992727	0.974988		2500	0.918775	0.0912529				2500	0.891025	0.734796	0.858974	0.838056	0.848642	0.777185		2500	0.82478	0.0577334
	5000	0.603081	0.317404	0.508018		5000	0.476168	0.145477				5000	1.03776	0.994316	0.866594	0.919228	0.965504	0.981932		5000	0.96089	0.0601971				5000	0.978402	1.04065	0.926634	0.943295	0.969622	0.935262		5000	0.965644	0.0418308
	10000	0.910223	0.695956	0.868077		10000	0.824752	0.113514				10000	1.07304	0.962793	0.981624					10000	1.00582	0.0589695				10000	0.979596	1.01383	0.814643					10000	0.936022	0.106502
	20000	0.954379	0.963081	0.960852		20000	0.959437	0.00452

## Sheet: Figure 5
	Fig. 5a											Fig. 5b											Fig. 5c
	Orc1 vs Wt nuc					Orc1 vs Wt nuc						Orc1 vs WT nuc					Orc1 vs WT nuc						Orc1 vs WT nuc					Orc1 vs WT nuc
			1-Fraction unbound				1-Fraction unbound							1-Fraction unbound				1-Fraction unbound							1-Fraction unbound				1-Fraction unbound
	BAH [nM]	EMSA 1	EMSA 2	EMSA 3		BAH [nM]	mean	s.e.				BAH [nM]	EMSA 1	EMSA 2	EMSA 3		BAH [nM]	mean	s.e.				BAH [nM]	EMSA 1	EMSA 2	EMSA 3		BAH [nM]	mean	s.e.
	0	0	0	0		0	0	0				0	0	0	0		0	0	NA				0	0	0	0		0	0	NA
	156.25	0.001865	0.235293	-0.001568		156.25	0.0785301	0.135772				156.25	0.001865	0.235293	-0.001568		156.25	0.0785301	0.135772				156.25	0.001865	0.235293	-0.001568		156.25	0.0785301	0.135772
	312.5	0.021788	0.129517	0.0217879		312.5	0.0576977	0.0621976				312.5	0.021788	0.129517	0.0217879		312.5	0.0576977	0.0621976				312.5	0.021788	0.129517	0.0217879		312.5	0.0576977	0.0621976
	625	0.120152	0.192889	0.120152		625	0.144398	0.0419947				625	0.120152	0.192889	0.120152		625	0.144398	0.0419947				625	0.120152	0.192889	0.120152		625	0.144398	0.0419947
	1250	0.607866	0.719371	0.607866		1250	0.645034	0.0643774				1250	0.607866	0.719371	0.607866		1250	0.645034	0.0643774				1250	0.607866	0.719371	0.607866		1250	0.645034	0.0643774
	2500	0.975247	0.942209	0.975247		2500	0.964234	0.0190745				2500	0.975247	0.942209	0.975247		2500	0.964234	0.0190745				2500	0.975247	0.942209	0.975247		2500	0.964234	0.0190745
	5000	1.0066	0.992207	1.0066		5000	1.0018	0.0083084				5000	1.0066	0.992207	1.0066		5000	1.0018	0.0083084				5000	1.0066	0.992207	1.0066		5000	1.0018	0.0083084
	10000	1.01644	0.990895	1.01644		10000	1.00793	0.0147505				10000	1.01644	0.990895	1.01644		10000	1.00793	0.0147505				10000	1.01644	0.990895	1.01644		10000	1.00793	0.0147505
	20000	1.00063	0.995841	1.00063		20000	0.999032	0.00276368				20000	1.00063	0.995841	1.00063		20000	0.999032	0.00276368				20000	1.00063	0.995841	1.00063		20000	0.999032	0.00276368
	Orc1 E79K vs Wt nuc					Orc1 E79K vs Wt nuc						Orc1 R202E vs WT nuc					Orc1 R202E vs WT nuc						Orc1 L79I vs WT nuc					Orc1 L79I vs WT nuc
			1-Fraction unbound				1-Fraction unbound							1-Fraction unbound				1-Fraction unbound							1-Fraction unbound				1-Fraction unbound
	BAH [nM]	EMSA 1	EMSA 2	EMSA 3		BAH [nM]	mean	s.e.				BAH [nM]	EMSA 1	EMSA 2	EMSA 3		BAH [nM]	mean	s.e.				BAH [nM]	EMSA 1	EMSA 2	EMSA 3		BAH [nM]	mean	s.e.
	0	0	0	0		0	0	0				0	0.41673	0.255696	0.323319		0	0.331915	0.0808602				0	0		0		0	0	NA
	312.5	-0.0154931	-0.0489315	-0.0935592		312.5	-0.0526613	0.0391664				156.25	0.244343	0.126606	0.17608		156.25	0.182343	0.0591181				78.125	0.0680031	0	0.0980035		78.125	0.0958342	0.0268124
	625	0.180008	0.0270349	0.221759		625	0.142934	0.102519				312.5	0.120718	0.0779243	0.0959693		312.5	0.0982038	0.0214841				156.25	0.291612	0.0226411	0.0486001		156.25	0.120951	0.148366
	1250	0.10915	0.142048			1250	0.125599	0.0232624				625	0.0689496	0.0291797	0.0459256		625	0.0480183	0.0199673				312.5	0.559931	0.0698919	0.272182		312.5	0.300668	0.246259
	2500	0.301553	0.222772	0.330097		2500	0.284807	0.0555873				1250	0	0	0		1250	0	0				625	0.854824	0.658831	0.770872		625	0.761509	0.0983315
	5000	0.718053	0.44844	0.505459		5000	0.557317	0.142091				2500	-0.101521	0.0257229	-0.0277799		2500	-0.0345259	0.0638895				1250	0.924865	0.885572	0.912911		1250	0.907782	0.0201421
	10000	0.935571	0.880957	0.76075		10000	0.859093	0.089438				5000	0.290945	0.512116	0.418847		5000	0.407303	0.111036				2500	0.977382	0.967955	0.982244		2500	0.975861	0.00726511
	20000	0.994329	1.00577	0.949689		20000	0.983261	0.0296314				10000	0.876743	0.945816	0.915611		10000	0.912723	0.0346266				5000	0.990034	0.977519	0.993166		5000	0.986907	0.00827893
	40000	1	0.990178	0.977797		40000	0.989325	0.0111261				20000	0.997624	1.00252	0.99795		20000	0.999363	0.00273538				10000	0.994705	0.991784	0.993335		10000	0.993275	0.00146155
																							Orc1 A2P vs WT nuc					Orc1 A2P vs WT nuc
																									1-Fraction unbound				1-Fraction unbound
																							BAH [nM]	EMSA 1	EMSA 2	EMSA 3		BAH [nM]	mean	s.e.
																							0	0		0		0	0	NA
																							312.5	0.0326194	0	-0.024355		312.5	0.0027548	0.0285869
																							625	0.134798	0.0711792	0.0296319		625	0.0785363	0.0529675
																							1250	0.327348	0.296324	0.224552		1250	0.282741	0.0527272
																							2500	0.49478	0.761227	0.619557		2500	0.625188	0.133313
																							5000	0.802166	0.996557	0.95056		5000	0.916428	0.101591
																							10000	0.949826	0.98898	0.977713		10000	0.972173	0.0201564
																							20000	0.980883	0.984495	0.993015		20000	0.986131	0.00622912
																							40000	0.980329	0.964286	1.00769		40000	0.984102	0.0219472
														5C

## Sheet: Figure 6
Figure 6

## Sheet: Supplementary Figure 6
	Supplementary Fig. 6h																						Supplementary Fig. 6i
			Orc1 vs WT nuc					Orc1 vs WT nuc					Orc1 vs H4K16Q nuc					Orc1 vs H4K16Q nuc					Sir3 D205N vs WT nuc					Sir3 D205N vs WT nuc					Sir3 D205N vs H4K16Q nuc					Sir3 D205N vs H4K16Q nuc
					1-Fraction unbound				1-Fraction unbound						1-Fraction unbound				1-Fraction unbound						1-Fraction unbound				1-Fraction unbound						1-Fraction unbound				1-Fraction unbound
			BAH [nM]	EMSA 1	EMSA 2	EMSA 3		BAH [nM]	mean	s.e.			BAH [nM]	EMSA 1	EMSA 2	EMSA 3		BAH [nM]	mean	s.e.			BAH [nM]	EMSA 1	EMSA 2	EMSA 3		BAH [nM]	mean	s.e.			BAH [nM]	EMSA 1	EMSA 2	EMSA 3		BAH [nM]	mean	s.e.
			0	0	0	0		0	0	0			0	0	0	0		0	0	0			0	0	0	0		0	0	0			0	0	0	0		0	0	0
			156.25	-0.0104846	0.235293	0.0120163		156.25	0.0789416	0.135847			156.25	0.104641	0.0905178	0.254613		156.25	0.149924	0.090938			39.0625	0.0932271	0.00566989	-0.00348896		39.0625	0.0318027	0.0533919			39.0625	0.0785469	-0.291321	-0.0942062		39.0625	-0.00782967	0.122155
			312.5	0.021788	0.129517	0.0217879		312.5	0.0576977	0.0621976			312.5	-0.0202028	0.0134254	0.00184105		312.5	-0.00164545	0.0170831			78.125	-0.00808675	0.0394482	0.249393		78.125	0.0935848	0.137011			78.125	-0.106985	0.066828	0.00956894		78.125	0.0381985	0.0885761
			625	0.120152	0.192889	0.120152		625	0.144398	0.0419947			625	-0.0137229	0.00411187	-0.0133639		625	-0.00765831	0.0101949			156.25	0.345079	0.294277	0.465102		156.25	0.368153	0.0877186			156.25	-0.0212047	0.0630663	0.115435		156.25	0.0892508	0.0689379
			1250	0.607866	0.719371	0.607866		1250	0.645034	0.0643774			1250	0.444719	0.561033	0.648839		1250	0.55153	0.102391			312.5	0.588188	0.587124	0.692435		312.5	0.622582	0.0604963			312.5	0.122446	0.0511424			312.5	0.0511424
			2500	0.975247	0.942209	0.975247		2500	0.964234	0.0190745			2500	0.911495	1.02006	0.829608		2500	0.920387	0.0955349			625	0.723162	0.781816	0.861368		625	0.788782	0.0693654			625	0.536601	0.466335	0.607267		625	0.536801	0.0704663
			5000	1.0066	0.992207	1.0066		5000	1.0018	0.0083084			5000	0.973585	0.944406	0.989495		5000	0.969162	0.0228673			1250	0.798552	0.8756	0.95766		1250	0.877271	0.0795673			1250	0.81919	0.792398	0.814334		1250	0.803366	0.0142744
			10000	1.01644	0.990895	1.01644		10000	1.00793	0.0147505			10000	0.971994	1.01554	1.00019		10000	0.995908	0.0220849			2500	0.92671	0.922062	0.974698		2500	0.941157	0.0291407			2500	0.97971	0.926844	0.952254		2500	0.939549	0.0264396
			20000	1.00063	0.995841	1.00063		20000	0.999032	0.00276368			20000	0.998116	1.00546	1.00444		20000	1.00267	0.00397704			5000	0.93399	0.974718	0.982274		5000	0.963661	0.0259717			5000	1.02647	0.994819	0.980137		5000	0.987478	0.0236784
	Supplementary Fig. 6a
						Anti-H4K16Ac										Anti -H4
																						`

## Sheet: Supplementary Figure 8
Sample 1	Orc1 BAH Insect cell expression	AKTLKDLQGWEIITTDEQGNIIDGGQKRLRRRGAKTEHYLKRSSDGIKLGRGDSVVMHNEAAGTYSVYMIQELRLNTLNNVVELWALTYLRWFEVNPLAHYRQFNPDANILNRPLNYYNKLFSETANKNELYLTAELAELQLFNFIRVANVMDGSKWEVLKGNVDPERDFTVRYICEPTGEKFVDINIEDVKAYIKKVEPREAQEYLKDLTLPAAHHHHHHHH
Sample 2	Orc1 BAH Bacterial expression	AKTLKDLQGWEIITTDEQGNIIDGGQKRLRRRGAKTEHYLKRSSDGIKLGRGDSVVMHNEAAGTYSVYMIQELRLNTLNNVVELWALTYLRWFEVNPLAHYRQFNPDANILNRPLNYYNKLFSETANKNELYLTAELACLQLFNFIRVANVMDGSKWEVLKGNVDPERDFTVRYIAEPTGEKFVDINIEDVKAYIKKVEPREAQEYLKDLTLPAAHHHHHH
Sample 3	Orc1 BAH A2P Insect cell expression	pKTLKDLQGWEIITTDEQGNIIDGGQKRLRRRGAKTEHYLKRSSDGIKLGRGDSVVMHNEAAGTYSVYMIQELRLNTLNNVVELWALTYLRWFEVNPLAHYRQFNPDANILNRPLNYYNKLFSETANKNELYLTAELAELQLFNFIRVANVMDGSKWEVLKGNVDPERDFTVRYICEPTGEKFVDINIEDVKAYIKKVEPREAQEYLKDLTLPSAAHHHHHHHH
Fragment coverage Sample 1 Orc1 BAH Insect cell expressed
											Fragment coverage Sample 2 Orc1 BAH Bacterial expression														Fragemnet coverange Sample 3 Orc1 BAH A2P Insec cell expressed
